# Supplementary material for: Anti-Inflammatory Extract from Soil Algae Chromochloris zofingiensis Targeting TNFR/NF-κB Signaling at Different Levels
Source: Cells. 2022 Apr 21;11(9):1407. doi: 10.3390/cells11091407 (PMC9101025; doi:10.3390/cells11091407)
Supplement: Supplementary file 1 [file cells-11-01407-s001.zip]

Archive with 1 entries (1 files):
- cells-1627771-supplementary.pdf
